# Supplementary material for: In Silico-Based Design and In Vivo Evaluation of an Anthranilic Acid Derivative as a Multitarget Drug in a Diet-Induced Metabolic Syndrome Model
Source: Pharmaceuticals (Basel). 2021 Sep 10;14(9):914. doi: 10.3390/ph14090914 (PMC8466046; doi:10.3390/ph14090914)
Supplement: Supplementary file 1 [file pharmaceuticals-14-00914-s001.zip]

Archive with 1 entries (1 files):
- pharmaceuticals-1357341-supplementary.pdf
